# Supplementary material for: Construction of an Electrochemical Impedance Spectroscopy Matching Method Based on Adaptive Multi-Error Driving and Application Testing for Biofilm Impedance Verification
Source: Biosensors (Basel). 2025 Sep 12;15(9):604. doi: 10.3390/bios15090604 (PMC12467955; doi:10.3390/bios15090604)
Supplement: Supplementary file 1 [file biosensors-15-00604-s001.zip]

Archive with 1 entries (1 files):
- biosensors-3823774-supplementary.pdf
